# Supplementary material for: Clinical and Laboratory Predictors for the Development of Low Cardiac Output Syndrome in Infants Undergoing Cardiopulmonary Bypass: A Pilot Study
Source: J Clin Med. 2021 Feb 11;10(4):712. doi: 10.3390/jcm10040712 (PMC7916966; doi:10.3390/jcm10040712)
Supplement: Supplementary file 1 [file jcm-10-00712-s001.zip]

Archive with 8 entries (7 files):
- Suppl file/
- Suppl file/Supplemental Table 2.docx
- Suppl file/Supplementary Figure 1.tif
- Suppl file/Supplementary Figure 2.tif
- Suppl file/Supplementary Figure 3.tif
- Suppl file/Supplementary Figure 4.tif
- Suppl file/Supplementary Figure 5.tif
- Suppl file/Supplementary Table 1.docx
